# Supplementary material for: Heart Rate Variability in Adolescents with Autistic Spectrum Disorder Practicing a Virtual Reality Using Two Different Interaction Devices (Concrete and Abstract): A Prospective Randomized Crossover Controlled Trial
Source: Healthcare (Basel). 2025 Jun 12;13(12):1402. doi: 10.3390/healthcare13121402 (PMC12193176; doi:10.3390/healthcare13121402)
Supplement: Supplementary file 1 [file healthcare-13-01402-s001.zip]

Archive with 2 entries (2 files):
- healthcare-3625054-Table S1.pdf
- healthcare-3625054-Table S2.pdf
